# Supplementary material for: Microbial Inoculant GB03 Increased the Yield and Quality of Grape Fruit Under Salt-Alkali Stress by Changing Rhizosphere Microbial Communities
Source: Foods. 2025 Feb 20;14(5):711. doi: 10.3390/foods14050711 (PMC11899072; doi:10.3390/foods14050711)
Supplement: Supplementary file 1 [file foods-14-00711-s001.zip › Supplementary Materials/Table S1.xlsx]

## Sheet: Sheet1
Table S1 Relative abundance of bacterial and fungal genera in grape rhizosphere soil under different treatments
Bacterial	Phylum	CK (%)	Y (%)	YJ (%)
	Abditibacteriota	0.023±0.002a	0.048±0.015a	0.048±0.012a
	Acidobacteriota	10.753±0.737c	19.339±1.224a	13.169±0.210b
	Actinobacteriota	8.871±1.097a	4.409±0.326b	4.628±0.553b
	Armatimonadota	0.434±0.085a	0.511±0.088a	0.405±0.128a
	Bacteroidota	15.935±2.239a	7.776±1.814c	9.824±1.252bc
	Bdellovibrionota	1.077±0.087b	1.826±0.063a	1.613±0.291a
	Campylobacterota	0.015±0.005a	-	0.067±0.089a
	Chloroflexi	0.628±0.165a	0.968±0.252a	0.547±0.183a
	Cyanobacteria	0.007±0.006c	0.051±0.018a	0.017±0.006bc
	Deferribacterota	-	-	0.010±0.010a
	Deinococcota	0.040±0.016a	0.022±0.019a	0.066±0.032a
	Dependentiae	-	0.018±0.013a	-
	Desulfobacterota	0.013±0.001a	0.014±0.002a	0.024±0.006a
	Elusimicrobiota	0.007±0.001a	0.022±0.002a	0.004±0.001a
	Entotheonellaeota	0.029±0.020a	0.088±0.030a	0.099±0.040a
	Fibrobacterota	0.007±0.001b	0.230±0.014a	-
	Firmicutes	0.716±0.100c	1.546±0.134bc	6.516±1.075a
	Gemmatimonadota	4.143±0.012c	8.467±0.444a	6.097±0.294b
	Halanaerobiaeota	0.010±0.001a	0.015±0.006a	0.010±0.001a
	Hydrogenedentes	0.003±0.001c	0.015±0.007b	0.048±0.013a
	Latescibacterota	0.017±0.002ab	0.026±0.001a	0.007±0.001b
	Methylomirabilota	0.651±0.029b	1.040±0.137a	1.181±0.125a
	Myxococcota	0.935±0.169c	1.429±0.277bc	2.248±0.284a
	Nitrospirota	0.792±0.116b	1.552±0.264a	1.242±0.189ab
	Patescibacteria	0.732±0.225a	0.523±0.134b	0.110±0.044c
	Planctomycetota	1.174±0.438a	1.193±0.477a	1.274±0.153a
	Proteobacteria	49.068±3.099a	44.959±1.800a	47.460±2.318a
	Spirochaetota	-	-	0.017±0.015a
	Sumerlaeota	0.054±0.014b	0.098±0.006b	0.268±0.081a
	Verrucomicrobiota	2.783±0.498a	2.430±0.203a	2.339±0.160a
	unclassified_Bacteria	1.084±0.112b	1.387±0.076a	0.663±0.026c
Fungi	Ascomycota	21.937±4.446c	69.139±1.154b	86.501±2.468a
	Basidiomycota	75.798±4.036a	5.616±0.652b	7.239±0.854b
	Blastocladiomycota	-	-	0.009±0.002a
	Calcarisporiellomycota	-	-	0.056±0.011a
	Chytridiomycota	0.121±0.027c	3.886±1.110a	0.392±0.064bc
	Kickxellomycota	0.021±0.003a	-	0.015±0.020a
	Mortierellomycota	1.896±0.388c	20.484±0.622a	4.708±1.589b
	Mucoromycota	-	0.012±0.002b	0.407±0.081a
	Rozellomycota	-	0.121±0.039a	0.071±0.006a
	Zoopagomycota	-	-	0.053±0.002a
	unclassified_Fungi	0.226±0.100b	0.744±0.123a	0.551±0.261ab
