# Supplementary material for: Microbial Inoculant GB03 Increased the Yield and Quality of Grape Fruit Under Salt-Alkali Stress by Changing Rhizosphere Microbial Communities
Source: Foods. 2025 Feb 20;14(5):711. doi: 10.3390/foods14050711 (PMC11899072; doi:10.3390/foods14050711)
Supplement: Supplementary file 1 [file foods-14-00711-s001.zip › Supplementary Materials/Table S2.xlsx]

## Sheet: Sheet1
Table S1 GB03 microbial agent treatment of volatile aroma components in Cabernet Sauvignon grapes under salt alkali stress
Volatile compounds(μg•kg-1)	CAS	CK	Y	YJ
2-ethylhexan-1-ol	104-76-7	0.52±0.24b	0.36±0.03b	0.86±0.02a
pentan-1-ol	71-41-0	0.62±0.12b	33.34±4.83a	0.36±0.04b
3-Methyl-3-heptanol	5582-82-1	1.29±0.11a	0.55±0.05c	0.97±0.05b
hexan-1-ol	111-27-3	78.25±7.00a	35.55±3.05c	53.96±4.62b
(Z)-hex-3-en-1-ol	928-96-1	1.75±0.21b	1.25±0.45b	3.53±0.61a
trans-2-Hexen-1-ol	928-95-0	23.38±2.75a	26.21±3.40a	25.58±3.27a
cis-2-Hexen-1-ol	928-94-9	0.18±0.01a	0.16±0.01ab	0.13±0.02b
2-butyl-1-octanol	3913-02-8	1.85±0.44a	-	1.84±0.21a
cis-2-Methylcyclohexanol	7443-70-1	-	0.34±0.03a	0.38±0.03a
oct-1-en-3-ol	3391-86-4	-	0.55±0.07a	0.48±0.07a
Heptan-1-ol	111-70-6	0.55±0.01a	0.42±0.08b	0.39±0.02b
cis-3-octen-1-ol	20125-84-2	0.15±0.01a	0.16±0.04a	0.12±0.01a
4-Ethylcyclohexanol	4534-74-1	-	-	0.13±0.02a
octan-1-ol	111-87-5	0.36±0.10a	-	0.25±0.03a
(E)-oct-2-en-1-ol	18409-17-1	0.17±0.01a	0.12±0.02b	0.14±0.02ab
nonan-1-ol	143-08-8	0.66±0.03a	0.35±0.03b	0.45±0.12b
Cis-2,6-Nonadien-1-OL	7786-44-9	0.18±0.04ab	0.20±0.04a	0.13±0.03b
benzyl alcohol	100-51-6	1.07±0.15a	0.14±0.03b	0.08±0.01b
2-phenylethanol	60-12-8	0.39±0.13a	0.16±0.02b	0.07±0.01b
2-Nonen-1-ol	22104-79-6	1.62±0.36a	2.07±0.18a	1.55±0.41a
ethyl hexanoate	123-66-0	0.58±0.08ab	0.50±0.07b	0.64±0.03a
(3Z)-hex-3-en-1-yl acetate	3681-71-8	-	-	0.29±0.01a
ethyl octanoate	106-32-1	0.20±0.06b	0.52±0.01a	0.17±0.02b
2-ethyldecan-1-ol	21078-65-9	1.31±0.07a	-	1.11±0.10b
linalool	78-70-6	0.19±0.01a	0.14±0.01c	0.17±0.02b
trans-3-hexen-1-ol	544-12-7	-	0.74±0.05a	-
prop-1-ene-1-thiol	925-89-3	-	0.14±0.01a	-
ethyl acetate	141-78-6	0.31±0.09b	0.54±0.03a	0.34±0.03b
2-methylpropanoate	74367-33-2	-	-	0.27±0.03a
heptyl formate	112-23-2	0.50±0.02a	-	-
Ethyl benzoate	93-89-0	-	0.30±0.04a	-
methyl salicylate	119-36-8	-	0.11±0.01a	-
Allyl acetate	591-87-7	-	-	0.27±0.04a
Decyl Decanoate	1654-86-0	3.87±0.69a	-	-
ethyl decanoate	110-38-3	-	0.15±0.01a	-
hexanoic acid	142-62-1	0.84±0.17a	0.21±0.03c	0.61±0.05b
isobutyric acid	79-31-2	-	0.11±0.01a	-
2-hexen-4-olide	2407-43-4	-	-	0.20±0.07a
3-Heptenoic Acid	29901-85-7	0.13±0.02a	-	-
octanoic acid	124-07-2	0.35±0.04a	0.13±0.02c	0.21±0.03b
hexanal	66-25-1	58.74±2.61a	38.28±4.24c	48.82±1.87b
cis-3-hexenal	6789-80-6	-	0.16±0.03a	-
3-hexenal	4440-65-7	1.37±0.28b	-	2.79±0.61a
Heptaldehyde	111-71-7	0.16±0.01a	0.14±0.02a	0.05±0.01b
trans-2-hexenal	6728-26-3	1.67±0.23b	0.50±0.21c	2.43±0.10a
2-hexenal	505-57-7	125.96±1.72a	49.68±8.72b	120.58±3.43a
2-heptenal	57266-86-1	0.33±0.02a	-	0.23±0.02b
octanal	124-13-0	-	0.40±0.01a	0.23±0.04b
Hexa-2,4-dienal	142-83-6	0.59±0.24b	0.16±0.05c	1.05±0.17a
decanal	112-31-2	0.45±0.09a	0.37±0.08a	0.41±0.08a
(E)-oct-2-enal	2548-87-0	-	-	0.22±0.04a
oct-2-enal	2363-89-5	0.27±0.03a	-	-
benzaldehyde	100-52-7	0.20±0.03a	0.17±0.01a	0.17±0.01a
trans-2-nonenal	18829-56-6	0.75±0.08a	0.81±0.13a	0.14±0.03b
2-trans-6-cis-nonadienal	557-48-2	0.49±0.04a	0.47±0.07a	0.17±0.03b
2,4-Dimethylbenzaldehyde	15764-16-6	0.59±0.07b	1.32±0.13a	0.51±0.06b
β-cyclocitral	432-25-7	0.16±0.01a	0.16±0.02a	0.15±0.02a
2-octanone	111-13-7	0.54±0.05a	0.35±0.07b	0.53±0.06a
2-methylhept-2-en-6-one	110-93-0	0.27±0.08a	0.19±0.04a	0.25±0.03a
2-Pentylfuran	3777-69-3	0.14±0.04a	-	-
β-damascenone	23726-93-4	0.92±0.01a	0.29±0.08b	0.92±0.01a
geranyl acetone	3796-70-1	0.24±0.08a	0.09±0.01b	0.16±0.04ab
3,5-Di-tert-butylphenol	1138-52-9	-	1.36±0.01a	-
Theaspirane	36431-72-8	0.27±0.01a	-	0.18±0.01b
2,6-Di-tert-butyl-4-methylphenol	128-37-0	34.52±2.56a	25.71±3.08b	28.82±3.08ab
phenol	108-95-2	0.17±0.01a	0.08±0.02b	0.15±0.02a
β-ionone	79-77-6	0.15±0.02a	0.08±0.02b	0.16±0.01a
Total		350.21±12.49a	226.28±27.06c	304.81±11.76b
